# Supplementary material for: Dynamic Magnetoelectric Effect of Soft Layered Composites with a Magnetic Elastomer
Source: Polymers (Basel). 2023 May 10;15(10):2262. doi: 10.3390/polym15102262 (PMC10220663; doi:10.3390/polym15102262)
Supplement: Supplementary file 1 [file polymers-15-02262-s001.zip]

Archive with 1 entries (1 files):
- polymers-2375030-supplementary.pdf
